# Supplementary material for: Lung Cancer Risk Factors Beyond Smoking in Ethiopia: A Multicenter Matched Case–Control Study
Source: Cancers (Basel). 2026 Mar 12;18(6):914. doi: 10.3390/cancers18060914 (PMC13024100; doi:10.3390/cancers18060914)
Supplement: Supplementary file 1 [file cancers-18-00914-s001.zip]

Archive with 1 entries (1 files):
- cancers-4148749-supplementary.pdf
